# Supplementary material for: Glycosylation of Ganoderic Acid G by Bacillus Glycosyltransferases
Source: Int J Mol Sci. 2021 Sep 9;22(18):9744. doi: 10.3390/ijms22189744 (PMC8468440; doi:10.3390/ijms22189744)
Supplement: Supplementary file 1 [file ijms-22-09744-s001.zip]

Archive with 1 entries (1 files):
- ijms-1355056-SI.pdf
